# Supplementary material for: Lkb1 maintains Treg cell lineage identity
Source: Nat Commun. 2017 Jun 16;8:15876. doi: 10.1038/ncomms15876 (PMC5481770; doi:10.1038/ncomms15876)
Supplement: Supplementary Data 1 [file ncomms15876-s2.xlsx]

## Sheet: Sheet1
Supplementary Data 1. Schematic description of transcription factor binding motifs in Foxp3, Stat4 and Il12rb2 locus
A. Schematic description of conserved STAT4 binding site in the Foxp3 locus
ID	Start	End	Strand	Site sequence
1	-319	-306	-1	CTCATGAGAAACCA
2	-271	-258	1	GTGAGGGGAAGAAA
3	-86	-73	-1	CTTCTAATAATCCA
4	-83	-70	1	ATTATTAGAAGAGC
5	-42	-29	-1	ATACCGAGAAGAAA
6	1	14	-1	CTTGTGGGAAACTG
7	4384	4397	1	CTTCTCGGAACGAA
8	4553	4566	-1	TTTCTGGGACATAG
9	4578	4591	-1	TTTCTTAGAAGCTG
10	6850	6863	-1	GTTCAAGGAAGAAG
B. Schematic description of conserved NF-κB binding site at the Stat4 locus
Start	End	Strand	Site
			sequence
353	363	-1	gaggctttcct
379	389	-1	ggggatttgca
C. Schematic description of conserved NF-κB binding site at the Il12rb2 locus
Start	End	Strand	Site
			sequence
750	760	1	ggaagtttcta
