# Supplementary material for: Lkb1 maintains Treg cell lineage identity
Source: Nat Commun. 2017 Jun 16;8:15876. doi: 10.1038/ncomms15876 (PMC5481770; doi:10.1038/ncomms15876)
Supplement: Supplementary Data 2 [file ncomms15876-s3.xlsx]

## Sheet: Sheet1
Supplementary Data 2. Primers and peptide sequences
A. Primers used for real-time PCR
Gene	Forward primer	Reverse primer
Ccr6	GGCAGTGTGGTTCATCTCCA	GTGGCTCACAGACATCACGA
Itgae	TAGGTTACTCCCTTGCGGTG	GCTCTCCTTCTATCCGTCGC
Cybb	ACAACCCTCCCTGTCTAGGTA	TGCCTTCGGTGATGTGCTTT
Entpd1	TTTCAAGTGGTGGCGTCCTT	GTGCAGGGAGTGCCATAGAG
Fgl2	AGAGAGAAACAACCCAGCCG	CTCCACGTGACTGACTGCAT
GAPDH	CTTTGTCAAGCTCATTTCCTGG	TCTTGCTCAGTGTCCTTGC
Il1rl1	GCGGAGAATGGAACCAACTA	TGTGTGGTTGTATGGAGGATTT
Il12rb2	AGTGGCCCTCACATTACTGC	GCGTCGGTACTGAATTTCGC
Il10	GCTCTTGCACTACCAAAGCC	CTGCTGATCCTCATGCCAGT
Il18	CAGCCTGTGTTCGAGGATATG	TCACAGCCAGTCCTCTTACT
Nrp1	CCATCCAAGTGAGAAGTGTGAA	GCAGTCTCTGTCCTCCAAATC
Nt5e	CCTCTCAAATCCAGGGACAAA	CCCAGGGCGATGATCTTATTC
Stat4	AACAAAGGGAGACTGTCGGC	GGCTGGGAGCTGTAGTGTTT
Tfpi	ACTCCCCTTCCCCAGTGAAT	AGTACCAAGGCAGCCCGAC
Tgfbr1	GGGCTTAGTGTTCTGGGAAA	CCGATGGATCAGAAGGTACAAG
Tgfbr2	TCACGAGGCATGTCATCAGC	GAACAATGGGCATCTTGGGC
Tnfsf8	CACCATCCACGGACTCATATAC	GCAGTTGGCAAACGATGAAG
B. Primers used for ChIP
Gene	Forward primer	Reverse primer
Foxp3-1	GTGCTGGGATTACTGGTATGT	AGCCATAGCCTGATGATTCTAAA
Foxp3-2	CTGGCTGCTTCCCATTCA	GACAGCATTGTGTTTGTGAGAC
Foxp3-3	CGGGATGCCTTTGTGATTTG	TAACAGGGCTCATGAGAAACC
Foxp3-4	TCAGCACACACACTCATCAA	CCTGGCTTGTGGGAAACT
Foxp3-5	CTAGCAGTCCACTTCACCAA	CTGACACCCACCCTCAATAC
Foxp3-6	TGGAGCAGTTGGTCCTTAGA	TGGAGACCAGCAGTTGATAGA
Foxp3-7	CCTCACATCACCATGAATTTGATTA	AGGATCCATGGAGTCAGGTAT
Foxp3-8	GTTTTGTGTTTTAAGTCTTTTGCACTTG	CAGTAAATGGAAAAAATGAAGCCATA
Foxp3-9	TCTCATACCATACCATACATACATACG	AAGAGTACGAGGTGGAGGAA
Foxp3-10	TTGGGCTCTGGGACATCAAT	GCCAACGGATTTTAGAATCTCAA
Foxp3-11	CCCTCTGGCATCCAAGAAAG	GGGTGCTAGCGGATGTGGTA
Foxp3-12	GTTGCCGATGAAGCCCAAT	ATCTGGGCCCTGTTGTCACA
Foxp3-13	CCCAACAGACAGTGCAGGAA	AAAGAGGACCTGAATTGGATATGG
Foxp3-14	GATCCGCATTTGCTTGAGCTA	AGCCTCCAGAACGCTAACATG
Foxp3-15	GCAGTATGGCTAAGGGAAGAAG	GGGATAGGGTTGCTTGATTGA
Foxp3-16	TGACTCCATTCCACTGTTATCC	GCCAAGGAAGGAGCCATAG
Foxp3-17	CCACACCTCTTCTTCCTTGAAC	CGACACCTATAGGCCCAAGTA
Foxp3-18	CTCCAGGCTTCAGAGATTCAAG	TCACAGTGGGATGAGGATACA
Foxp3-19	CCAGGAAAGACAGGTGAGTT	GGGATGTCAGCAGAGGAATAG
Stat4-2k	GTAAACCCAGTGGCAGAGTT	TGACTGCCTCTTGCTTTGTAT
Stat4-cs	AACACTGACGCACAGGAAA	AAGTCAGAATCGGCCTTCAG
Il12rb2-2k	AAAGCACGTCAGAAATGGAAAC	CCTGTGCCTGTGATGAAACT
Il12rb2-cs	CTAGTACTCTGCACAGGGAAAC	CTATAGTGCCCACCAAGTGTAG
C. Primers used for bisulfite sequencing
Name	Forward primer	Reverse primer
Foxp3 - -1.5kb	TGTTAGGGTATTAAAGGTTGGAAGTT	CCAATTTTCCTAAAACCAACAATAT
Foxp3-Promoter	TATATTTTTAGATGATTTGTAAAGGGTAAA	ATCAACCTAACTTATAAAAAACTACCACAT
Foxp3-CNS2	TTTTGGGTTTTTTTGGTATTTAAGA	TTAACCAAATTTTTCTACCATTAAC
Foxp3-Exon-1	TTTGTTGTAGTTGTTTTTGTTAAAAATTTA	CCAATAACTTAAACATAACCTCACAAA
Foxp3-Exon8	TGAAAGGTTATAATGAAATGATAAGTTTAA	ATTACCATAACTTCCCCAAAAATAC
Foxp3-Exon11	TTTGAGTTTGTATAAGTGTTTTGTG	CCCACCTTTTCTTAATTTTAAAATC
D. The sequences of Smad detection probes
Name	Sequence
Smad-probe-F	AAAAAAAAAAAAAAAAAACGTCTAGACAAACGTCTAGACAAAAAAAAAAA
Smad-probe-R	TTTTTTTTTTTGTCTAGACGTTTGTCTAGACGTTTTTTTTTTTTTTTTTT
Smad mut-probe-F	AAAAAAAAAAAAAAAAAACAAAATTTTAAACAAAATTTTAAAAAAAAAAA
Smad mut-probe-R	TTTTTTTTTTTAAAATTTTGTTTAAAATTTTGTTTTTTTTTTTTTTTTTT
Smad binding sequence (bold, underline), the 5' of probes were biotinylated for ELISA
