# Supplementary material for: Lkb1 maintains Treg cell lineage identity
Source: Nat Commun. 2017 Jun 16;8:15876. doi: 10.1038/ncomms15876 (PMC5481770; doi:10.1038/ncomms15876)
Supplement: Supplementary Data 3 [file ncomms15876-s4.xlsx]

## Sheet: Sheet1
Supplementary Data 3. Gene expression alterations in Lkb1-deficient Treg cells 1.5 fold change
Transcript Cluster ID	Gene Symbol	Fold Change (linear) (Foxp3Cre/+Lkb1f/f vs Foxp3Cre/+)
17467384	Igkv10-96	-9.98
17459291	Igkv1-135	-9.19
17284358	Ighj2	-9.02
17540154	Cybb	-6.23
17212211	Il1rl1	-5.07
17439029	Areg	-4.93
17252574	Itgae	-4.52
17266157	Cpd	-4.04
17507014	Itgb1	-3.99
17293348	Ctla2b	-3.97
17227892	Prg4	-3.92
17254660		-3.47
17462644	LOC102643064	-3.44
17514424	Casp1	-3.41
17501250	Hpgd	-3.37
17546762	Mid1	-3.36
17470533	Klrg1	-3.35
17291335	Gm22013	-3.26
17233226	Lilrb4	-3.25
17513287	Gm23677	-3.24
17513769	Gm26497	-3.21
17295588	Naip5	-3.15
17311058	Gm24771	-3.1
17284936	Akr1c13	-3.05
17348602	Gm26407	-3
17284354	Ighj4	-2.97
17343813	H2-Aa	-2.93
17217846	Mir181b-1	-2.86
17280725	Gm24359	-2.86
17289527	Cd180	-2.8
17350982	Cd74	-2.79
17393764	Gm23134	-2.79
17336494	H2-Ab1	-2.79
17401530	AI504432	-2.78
17284356	Ighj3	-2.77
17492985	Arnt2	-2.76
17469217	Lrig1	-2.76
17539611	Gpm6b	-2.75
17293362	Ctla2a	-2.73
17329023	Iglv2	-2.72
17263154	Olfr331	-2.72
17439687	Ptpn13	-2.72
17467345	Il23r	-2.7
17284437	Ighv3-1	-2.68
17288716	Glrx	-2.68
17295569	Naip2	-2.68
17467480	Igkv12-46	-2.67
17399812	S100a6	-2.66
17410581	Bank1	-2.65
17317153	Sntb1	-2.63
17274346	5730507C01Rik	-2.63
17292632	n-R5s54	-2.62
17546109	Tlr7	-2.61
17247367	Gm22156	-2.6
17398742	Fcrl1	-2.59
17505903	Gm15655	-2.59
17335788	Gm25447	-2.59
17295607	Naip6	-2.59
17484710	B4galnt4	-2.57
17506991	Nrp1	-2.57
17463482	Klrb1f	-2.55
17531887	Ccr4	-2.54
17231033	Atf3	-2.51
17325861	Cd200r1	-2.49
17214865	Daw1	-2.48
17284314	Igh-VJ558	-2.47
17488032	Axl	-2.45
17335467	Cdkn1a	-2.45
17544491	Btk	-2.44
17230045	Ifi204	-2.42
17396035	Zbtb10	-2.41
17431429	Ncmap	-2.4
17339572	Gm25406	-2.39
17287245	Gm23482	-2.39
17216990	Il10	-2.38
17449939	Antxr2	-2.37
17467232	Gprin3	-2.37
17411545	6330407A03Rik	-2.37
17252847	Gm22771	-2.36
17523646	Ccr3	-2.36
17530422	Gm25904	-2.36
17326438	Cldn25	-2.34
17436999	Crmp1	-2.34
17449989	Rasgef1b	-2.34
17280729	Ahr	-2.31
17212229	Il18r1	-2.3
17509101	Tlr3	-2.3
17265470	6330403K07Rik	-2.3
17466530	Rny1	-2.3
17548646	Arl5a	-2.29
17315002	Mettl7a1	-2.29
17540465	Slc9a7	-2.29
17268079	Gm11546	-2.29
17482095	Nucb2	-2.28
17348589	Mir1948	-2.28
17348570	Ttc39c	-2.27
17330478	Tigit	-2.27
17431612	C1qc	-2.27
17544061	Cysltr1	-2.25
17344132	Hspa1a	-2.25
17309832	C6	-2.24
17299101	Ear2	-2.24
17376728	Plcb4	-2.24
17300075	A430107P09Rik	-2.23
17331212	Gpr15	-2.22
17284360	Ighj1	-2.22
17333066	Ccr6	-2.21
17516718	Amica1	-2.21
17503023	Asf1b	-2.21
17351414	Pmaip1	-2.2
17395041	Bmp7	-2.2
17220034	Sccpdh	-2.19
17283445	Lgmn	-2.19
17280842	Ifrd1	-2.19
17403255	Gbp2b	-2.18
17459338	Igkv1-110	-2.18
17412846	Mir3094	-2.18
17299268	Cdkn3	-2.18
17464626	Pon3	-2.17
17294773	Gm24498	-2.17
17227780	Rgs1	-2.16
17398082	Tiparp	-2.16
17293237	Golm1	-2.15
17401526	Kcna3	-2.15
17347435	Cdc42ep3	-2.14
17295745	Cenph	-2.14
17282343	Adam4	-2.14
17284607	Ighv1-62-2	-2.12
17284631	Ighv1-62-2	-2.12
17289632	2610204G07Rik	-2.11
17435584	Insig1	-2.11
17232055	Sgk1	-2.11
17329009	Iglv1	-2.11
17409075	Csf1	-2.11
17382186	Spopl	-2.09
17406221	Gucy1a3	-2.09
17523642	Cxcr6	-2.08
17494370	Trim30b	-2.08
17388733	Cd44	-2.07
17325721	Gm25873	-2.07
17336414	H2-DMb2	-2.07
17380509		-2.07
17548636		-2.07
17520073	Nt5e	-2.06
17336114	Myo1f	-2.05
17212874	Coq10b	-2.05
17271281	Fam20a	-2.04
17236638	Fgd6	-2.04
17480880	Pde2a	-2.04
17528586	Ccnb2	-2.03
17245399	Irak3	-2.02
17212174	Il1r2	-2.02
17333977	Zfp229	-2.02
17423030	Penk	-2.02
17295125	F2rl1	-2.01
17285851	Hist1h2bc	-2.01
17233394	Smpdl3a	-2.01
17233534	Sowahc	-2.01
17394694	B4galt5	-2.01
17539700		-2.01
17520396	Slc9a9	-2.01
17424088	Mir5123	-2
17488336	Zfp780b	-2
17421828	Clstn1	-2
17333667	Gm6712	-2
17489320	Cd22	-2
17368683	Gm10134	-1.99
17377464	Cst7	-1.99
17511453	N4bp1	-1.98
17318713	Arhgap39	-1.98
17284648	Ighv1-76	-1.98
17354857	Adrb2	-1.98
17467522	Igkv6-29	-1.98
17483648	Itgad	-1.98
17427309	Gm12703	-1.97
17411840	Gem	-1.96
17497718	Ifitm3	-1.96
17454382	Adap1	-1.96
17295757	Ccnb1	-1.96
17274184	Socs2	-1.95
17424092	Gm25931	-1.95
17454766	Rnf216	-1.95
17452115	Oas1g	-1.95
17386697	Gm13660	-1.95
17231600	Mir5104	-1.95
17218186	Fam129a	-1.94
17428766	Plk3	-1.94
17520233	Ctsh	-1.94
17300191	Traj30	-1.94
17446320	Gm25363	-1.93
17425401	Klf4	-1.93
17507288	Shcbp1	-1.93
17370594		-1.93
17377418		-1.92
17513306	4930563M20Rik	-1.92
17248979	Olfr1385	-1.92
17284498	Ighv10-1	-1.92
17284560	Ighv1-42	-1.92
17292174	Atxn1	-1.92
17454179	Pilrb1	-1.92
17339013	Emr1	-1.92
17545979	Mospd2	-1.91
17424090	Gm24112	-1.91
17280864	Gm17024	-1.91
17211439	Gm24176	-1.9
17547509		-1.9
17528930	Gm22938	-1.9
17301886	Lpar6	-1.9
17373482	Mir1955	-1.9
17333642	Zfp960	-1.9
17500595	D8Ertd82e	-1.9
17264651	Kdm6b	-1.89
17381879	St8sia6	-1.89
17509069	Cyp4v3	-1.89
17312829	Lgals1	-1.89
17418355	n-R5s192	-1.89
17304906	Wdfy4	-1.88
17324637	Fam43a	-1.88
17357413	Gm6445	-1.88
17280836	Lsmem1	-1.88
17545675	Mbtps2	-1.88
17326729	Gm24861	-1.88
17232189	Taar7d	-1.88
17492035	Pgpep1l	-1.87
17364642	Pik3ap1	-1.87
17548484	D5Ertd683e	-1.87
17391376	Bub1	-1.87
17277404	Batf	-1.87
17494677	Gm1966	-1.87
17481320	Olfr654	-1.87
17450121	Plac8	-1.86
17236288	Igf1	-1.86
17270761	Ccdc47	-1.86
17357959	Gnaq	-1.86
17409649	Vcam1	-1.86
17268884	Nr1d1	-1.85
17357389	Ahnak	-1.85
17467441	Igkv4-68	-1.85
17404011	Hey1	-1.85
17336502	H2-Eb1	-1.85
17528274	Plekho2	-1.85
17307213	Gm22738	-1.85
17470391	Gm26591	-1.85
17533177	Gm5751	-1.85
17330203	Cd86	-1.84
17514435	Casp4	-1.84
17492051	Arrdc4	-1.84
17523494	Kif15	-1.84
17228790	Gpr52	-1.84
17481284		-1.84
17244693	n-R5s80	-1.83
17526492	Il10ra	-1.83
17351053	Csf1r	-1.83
17478301	Nav2	-1.83
17501679	D130040H23Rik	-1.83
17497334	Mki67	-1.83
17300193	Traj29	-1.83
17269806	Ccr10	-1.82
17286587	Ly86	-1.82
17497525	Adam8	-1.82
17457143	Akr1b10	-1.82
17414228	Fktn	-1.82
17523650	Ccr2	-1.81
17267329	Mir21a	-1.81
17293495	Zfp935	-1.81
17227764	Rgs2	-1.81
17470580	Apobec1	-1.81
17525240	St14	-1.81
17307774	Esco2	-1.81
17251485	Aurkb	-1.81
17398655	Lrba	-1.8
17381587	Gm23608	-1.8
17235990	1500009L16Rik	-1.8
17531705	Ccrl2	-1.79
17459656	Capg	-1.79
17467466	Igkv4-55	-1.79
17267702	Hlf	-1.79
17274889	Gdap10	-1.79
17281084	Egln3	-1.79
17527825	Gm20275	-1.79
17542021	Mir505	-1.79
17467554	Igkv6-13	-1.78
17431332	Man1c1	-1.78
17348604	Impact	-1.78
17262241	9930111J21Rik2	-1.78
17459350	Igkv14-100	-1.78
17327557	Mx2	-1.78
17467456	LOC102642862	-1.78
17238650	Olfr776	-1.77
17346774	Twsg1	-1.77
17350921	F830016B08Rik	-1.77
17548944	Slamf6	-1.77
17463509	Clec12a	-1.77
17458393	Tmem176a	-1.77
17250742	Snord49a	-1.76
17489499	Scgb2b6	-1.76
17434061	Samd11	-1.76
17270837	Cd79b	-1.76
17387407	Tfpi	-1.76
17502573	Hmox1	-1.76
17533446	Gpr34	-1.76
17217914	Aspm	-1.76
17497076	Chst15	-1.76
17526109	Gm23326	-1.75
17513963		-1.75
17303722	Kcnk5	-1.75
17459421	Igkj5	-1.75
17395920	Samd10	-1.75
17281567	5830428M24Rik	-1.75
17548991		-1.75
17233210	Gp49a	-1.75
17241692	Cdk1	-1.75
17296286	Gzma	-1.74
17303386	Dnase1l3	-1.74
17301823	Gfra2	-1.74
17548614	Gm20115	-1.74
17499849	Alg11	-1.74
17451721	Gatc	-1.74
17359020	Kif11	-1.74
17235937	Eid3	-1.73
17547690		-1.73
17339561	Lclat1	-1.73
17211774	Plekhb2	-1.73
17222777	Slc40a1	-1.73
17437725	Gm25154	-1.73
17431619	C1qa	-1.73
17261003	Gm26829	-1.73
17546219	Gm15247	-1.73
17527016	Zc3h12c	-1.72
17541067	Rhox2g	-1.72
17234175	Ipmk	-1.72
17330861	Gm5407	-1.72
17248809	Havcr2	-1.72
17272770	Timp2	-1.72
17462788	Clec4n	-1.72
17266038	Fam101b	-1.72
17258867	Birc5	-1.72
17493912	Art2b	-1.72
17477331	Klk1b27	-1.71
17547821	Gm19703	-1.71
17459423	Igkv4-53	-1.71
17477670	Rras	-1.71
17438459	Arl9	-1.71
17464950	Tfec	-1.71
17423577	Atp6v0d2	-1.71
17211587	Dst	-1.7
17247562	Vps54	-1.7
17529076	Slc17a5	-1.7
17436397	Gm24003	-1.7
17493298	Tmem126b	-1.7
17243469	Zfp938	-1.7
17483802	Wdr11	-1.7
17420108	9130020K20Rik	-1.7
17341399	Gm4944	-1.7
17438189	Rasl11b	-1.7
17307502	Dleu2	-1.7
17504431	A730028G07Rik	-1.7
17518813	C2cd4b	-1.7
17249808	LOC102634079	-1.69
17295859	Gm24441	-1.69
17262596	Olfr1372-ps1	-1.69
17466624	Tmem176b	-1.69
17366810	Mir669a-2	-1.69
17366846	Mir669a-2	-1.69
17267209	Brip1	-1.69
17262124	2310031A07Rik	-1.68
17319405	Snord43	-1.68
17450718	Fam69a	-1.68
17437213	Cd38	-1.68
17366183	Ighv1-73	-1.68
17278268	Serpina3f	-1.68
17338617	Emr4	-1.68
17308965	Diap3	-1.68
17512938	Snord111	-1.68
17479425	Ticrr	-1.68
17486023	Gm23942	-1.67
17526038	Arhgef12	-1.67
17332628	C2cd2	-1.67
17309039	Gm23276	-1.67
17241849	Susd2	-1.67
17385879	Cobll1	-1.67
17356002	Unc93b1	-1.67
17546101	Tlr8	-1.67
17284566	Ighv1-49	-1.67
17325373	Ildr1	-1.67
17309141	Gm19422	-1.67
17286707	Gcnt2	-1.67
17299180	Ptger2	-1.67
17374569	Bub1b	-1.67
17536238	Gm25332	-1.67
17435089	Fgl2	-1.66
17411695	Gm23423	-1.66
17468183	Actg2	-1.66
17311488	Gm23545	-1.66
17478549	Cyfip1	-1.66
17537839	Gprasp2	-1.66
17270960	Gm25889	-1.66
17330602	Gtpbp8	-1.66
17542895	Gm26041	-1.66
17333630	BC002059	-1.66
17438995		-1.66
17375997	Mertk	-1.66
17494712	Olfr709-ps1	-1.66
17379606	Mmp9	-1.66
17282673	Mlh3	-1.66
17268909	Top2a	-1.66
17285742	Hist1h2bk	-1.66
17377177	Rin2	-1.65
17331306	Gm9581	-1.65
17230078	Mnda	-1.65
17328249	Gm25276	-1.65
17509687	Gm24333	-1.65
17338378	Treml4	-1.65
17428797	Snord38a	-1.65
17249724	Gm24198	-1.65
17227025	Lax1	-1.65
17519910	Ttk	-1.65
17347355	Eif2ak2	-1.65
17360890	Grk5	-1.65
17432770	Gm13157	-1.65
17232353		-1.65
17482739	Plk1	-1.65
17537648	Cenpi	-1.65
17301697	Tnfrsf10b	-1.64
17351559	Ldlrad4	-1.64
17225171	Mir3535	-1.64
17501148	Aga	-1.64
17456554	Hilpda	-1.64
17227037	Atp2b4	-1.64
17534863	Gm6664	-1.64
17297227	Slc4a7	-1.64
17290563		-1.64
17398571	Tmem154	-1.64
17231963	Mtfr2	-1.64
17279608	Ncapg2	-1.64
17287330	Cks2	-1.64
17333790	Vmn2r98	-1.64
17476671	Gm26443	-1.64
17404821	Ccna2	-1.64
17515371	Swsap1	-1.64
17268071	Tmem92	-1.64
17283683	Gm24334	-1.63
17359344	Entpd1	-1.63
17228544	Soat1	-1.63
17331284	Crybg3	-1.63
17279670	Rapgef5	-1.63
17330162	BC117090	-1.63
17492549	Man2a2	-1.63
17464008	Gm25780	-1.63
17465603	Mir29b-1	-1.63
17431607	C1qb	-1.63
17450434	Gbp8	-1.63
17488458	Zfp36	-1.63
17516558	H2afx	-1.63
17280893	Dnajb9	-1.63
17216219	1810006J02Rik	-1.63
17225360	Arl4c	-1.62
17492239	AU020206	-1.62
17449718	Cxcl10	-1.62
17219196	Gm9929	-1.62
17315860	Slc1a3	-1.62
17543264	Maged1	-1.62
17280310	Id2	-1.62
17382533	Dpp7	-1.62
17307623	Blk	-1.62
17513399		-1.62
17309420	Abcc4	-1.62
17414250	Tmem38b	-1.62
17445629	Gm4128	-1.62
17318815	Apol11b	-1.62
17244486	Socs2	-1.61
17434297	Cdk6	-1.61
17370040	Gm13528	-1.61
17289864	Ankrd55	-1.61
17326636	Gm24272	-1.61
17482332	2610020H08Rik	-1.61
17262050	Gm16033	-1.61
17266685	5730455P16Rik	-1.61
17397360	D3Ertd751e	-1.61
17310673	Ank	-1.61
17531342	Fbxw28	-1.61
17279167	Snora28	-1.61
17540929	Gm14553	-1.61
17536906		-1.61
17547825	Dleu2	-1.61
17340449	Tfb1m	-1.61
17327827	Gm15835	-1.61
17434875		-1.61
17479575	Prc1	-1.61
17471480	Gm15987	-1.6
17304338	Il17rb	-1.6
17420761	Iffo2	-1.6
17267601	Scpep1	-1.6
17350740	Lmnb1	-1.6
17465690	Gm22321	-1.6
17219005	Creg1	-1.6
17295122	S100z	-1.6
17296802		-1.6
17290072	Gm25985	-1.6
17277646	Oog1	-1.6
17344434	Gm23864	-1.6
17457232	Tmem140	-1.6
17301576	Gnrh1	-1.6
17235511	Gadd45b	-1.6
17302636	Mir19a	-1.6
17455429	n-R5s179	-1.6
17274875	Nampt	-1.59
17537081	Tlr13	-1.59
17377870	Hck	-1.59
17284423	Ighv5-17	-1.59
17329016	Iglc2	-1.59
17274540	Rrm2	-1.59
17359767	Gm25482	-1.59
17548121	Gm19505	-1.59
17292215	Kif13a	-1.59
17504074	Cpne2	-1.59
17357148	Snord22	-1.59
17421972	Errfi1	-1.59
17300241	Traj3	-1.59
17407138	Il6ra	-1.58
17459415	Igkj1	-1.58
17364565	Blnk	-1.58
17284519	Ighv1-15	-1.58
17477508	Napsa	-1.58
17544088	2610002M06Rik	-1.58
17346936	Tgif1	-1.58
17343628	Angptl4	-1.58
17284505	Ighv10-3	-1.58
17534470	Sh2d1a	-1.58
17463501	Clec2d	-1.58
17516194	Vwa5a	-1.58
17489503	Scgb2b7	-1.58
17383467	Ntng2	-1.58
17299962	Trav8n-2	-1.58
17448168	Gm23708	-1.57
17524827	Rab3d	-1.57
17219643	Aim2	-1.57
17547662	Gm5068	-1.57
17532645	mt-Ty	-1.57
17246065		-1.57
17500270	Zfp703	-1.57
17509842	Zfp868	-1.57
17466060	Parp12	-1.57
17284904	Gm23084	-1.57
17548763	Gm19279	-1.57
17248726	Gm22751	-1.57
17357425	Rab3il1	-1.57
17296696	Gm3033	-1.57
17424215	Gm26049	-1.57
17374121	Ccdc34	-1.57
17219431	Gm10521	-1.57
17519394	Myo5a	-1.56
17517001	Usp28	-1.56
17466687	Osbpl3	-1.56
17352882	Gm7665	-1.56
17284065	Cdc42bpb	-1.56
17495414	Pik3c2a	-1.56
17256473	Atp6v0a1	-1.56
17339910	Galm	-1.56
17505744	Znrf1	-1.56
17236882	Dusp6	-1.56
17411647	Chd7	-1.56
17302598		-1.56
17497278	A130023I24Rik	-1.56
17239687	Gm6846	-1.56
17244949	Glipr1	-1.56
17517270	LOC100048185	-1.56
17392821	4921509C19Rik	-1.56
17481232	Hbb-b2	-1.56
17511130	Ier2	-1.56
17397320	Larp1b	-1.56
17235837	Zfp873	-1.56
17548717	Fabp5	-1.56
17463747	Gprc5a	-1.56
17213473	2310016D23Rik	-1.56
17518314	Gm22571	-1.56
17293704	Gm25654	-1.56
17445895	Mfsd5	-1.56
17377793	Tpx2	-1.56
17330391	Poglut1	-1.56
17300171	Traj40	-1.56
17515950	Cdon	-1.56
17548266	Mrpl47	-1.56
17355915	Cpt1a	-1.55
17213321	Bmpr2	-1.55
17289887	Gm22768	-1.55
17401833	Slc25a24	-1.55
17261185	Gm24255	-1.55
17240645	Prdm1	-1.55
17450049	Tmem150c	-1.55
17545936	Car5b	-1.55
17451972	Plbd2	-1.55
17272785	Lgals3bp	-1.55
17280867	Mir1938	-1.55
17411761	Ccne2	-1.55
17291211	Hfe	-1.55
17390637	Frmd5	-1.55
17282638	Gm17193	-1.55
17481102	Rrm1	-1.55
17487211	Fosb	-1.55
17307203	Ska3	-1.55
17403919	Depdc1a	-1.55
17392520		-1.55
17291874	Nrn1	-1.55
17340646	Tagap1	-1.55
17225169	Snora75	-1.55
17452713	Vps37b	-1.55
17318770	Gm24056	-1.55
17215799	Twist2	-1.54
17412227	Gm24607	-1.54
17529381		-1.54
17342625	Itfg3	-1.54
17489464	Scn1b	-1.54
17298923	Gm22469	-1.54
17307025	Gzmc	-1.54
17448256	Tmem156	-1.54
17467499	Igkv12-38	-1.54
17514824	Gm24455	-1.54
17355984	Chka	-1.54
17396056	Fabp5	-1.54
17356563	Slc25a45	-1.54
17457725	Trbv29	-1.54
17463781	Emp1	-1.54
17416690	Orc1	-1.54
17284660	Igh-VJ558	-1.54
17309154	Kctd12	-1.54
17548256		-1.54
17248123		-1.54
17286365	Serpinb9	-1.54
17421488	Gm13139	-1.54
17339392		-1.53
17219986	Gm24919	-1.53
17271399	Abca9	-1.53
17230750	Mir1981	-1.53
17265748	Aspa	-1.53
17351862	Smad7	-1.53
17367574	Gm25544	-1.53
17264863	Gm25835	-1.53
17509867	Zfp866	-1.53
17380466	Gm14296	-1.53
17548100		-1.53
17406552	Pear1	-1.53
17408131	4930442L01Rik	-1.53
17386778	Ttn	-1.53
17406421	Arfip1	-1.53
17429896	Cdca8	-1.53
17403237	Gbp3	-1.52
17293675	Cdc14b	-1.52
17311310	Gm24751	-1.52
17225173	Snord82	-1.52
17315007	Mettl7a3	-1.52
17286641	Dsp	-1.52
17398717	Gm23850	-1.52
17518310	Gm23344	-1.52
17341148	LOC106740	-1.52
17293607	Ptch1	-1.52
17415747	Atg4c	-1.52
17452705	Hcar2	-1.52
17545605	Prdx4	-1.52
17219199	Fcgr4	-1.52
17226798	Srgap2	-1.52
17504444	Cmtm3	-1.52
17297759	Anxa11	-1.52
17308963	Gm23926	-1.52
17393868	Mafb	-1.52
17339554	Lbh	-1.52
17333962	Gm10509	-1.52
17393620	Dsn1	-1.52
17479758	Sh3gl3	-1.52
17483242	Mylpf	-1.51
17303625	Nr1d2	-1.51
17353574	Gm22200	-1.51
17523659	Ccr5	-1.51
17312686	Apol9b	-1.51
17284633	Ighv1-62-3	-1.51
17473127	Myadm	-1.51
17389285	Olfr1303	-1.51
17425301	Abca1	-1.51
17354463	2017-03-03	-1.51
17452853	Rilpl2	-1.51
17256565	Tubg2	-1.51
17412191	Coq3	-1.51
17236754	Eea1	-1.51
17397331	Gm22043	-1.51
17306201	Supt16	-1.51
17360462	Acsl5	-1.51
17278110	Ubr7	-1.51
17330988	Nxpe3	-1.51
17548238	Fabp5	-1.51
17428276	Gm25844	-1.51
17231116		-1.51
17498847	Cers4	-1.51
17356556	Gm20417	-1.51
17499591	Defb14	-1.51
17397333	Larp1b	-1.51
17368009	Abca2	-1.51
17416685	Gm23138	-1.51
17388452	Gm23380	-1.51
17266534	Ksr1	-1.51
17265719	Gm22075	1.51
17284396	LOC101056284	1.51
17476698	Gm12766	1.51
17444697	Cyp3a59	1.51
17421517	Gm16503	1.51
17367666	Il1f5	1.51
17490005	AW146154	1.51
17246088	LOC102633407	1.51
17465447	Gm26484	1.51
17487078	Psg23	1.51
17491368	Csrp3	1.51
17358649	Gm24883	1.51
17525692	Olfr915	1.51
17533533	Gm22783	1.51
17528348	Gm22359	1.51
17455691	C87414	1.51
17299019	Gm7995	1.51
17290043	4930544M13Rik	1.51
17431703	Gm13010	1.51
17284626	Ighv1-67	1.51
17313577	Ndufa6	1.51
17300591	Irf9	1.51
17216223	Slco6d1	1.51
17548234		1.51
17467464	Igkv4-56	1.51
17387702	Olfr1086	1.51
17299972	Trav7-2	1.51
17507485	Gm6524	1.52
17372970	Olfr1265	1.52
17445699	4930519H02Rik	1.52
17409526	Amy2a5	1.52
17471717		1.52
17465731		1.52
17404366	Agtr1b	1.52
17438880	Gm25758	1.52
17324354	Gm23715	1.52
17484266	C030029H02Rik	1.52
17214881	Gm24555	1.52
17262379	Gm23824	1.52
17481188	Olfr596	1.52
17288219	Gm10139	1.52
17293858	Gm17353	1.52
17466228	Clec5a	1.52
17361006		1.52
17455717	C87414	1.52
17494087	Olfr543	1.52
17281453	Gm23948	1.52
17481163	Olfr574	1.52
17282920	Gm16381	1.52
17378993	Gm25090	1.52
17516166	Olfr902	1.52
17540870	Gm3669	1.52
17482021	Pde3b	1.53
17275752	Gm22673	1.53
17250301	Gm16062	1.53
17532078	Slc22a14	1.53
17217495	Gm25612	1.53
17322309	Hotair	1.53
17305964	Olfr749	1.53
17525797	Olfr984	1.53
17343865	Btnl7-ps	1.53
17272866	Gm11754	1.53
17251452	Gm25819	1.53
17476902	Gm26327	1.53
17321213	Olfr285	1.53
17320307	Mapk12	1.53
17443801	Gm22956	1.53
17535130	C230004F18Rik	1.53
17280640	Cdhr3	1.53
17219633	Olfr218	1.53
17470645	Vmn2r20	1.53
17299895	Trav7n-4	1.53
17474878	Vmn1r183	1.53
17358749	Lipn	1.53
17547982		1.53
17509829	Gm7697	1.53
17321263	Adcy6	1.53
17509819	4930467E23Rik	1.53
17246408	Olfr772	1.53
17324398	Snora81	1.53
17402558	Elovl6	1.54
17481612	Olfr491	1.54
17270053	Pyy	1.54
17388667	B230118H07Rik	1.54
17372759	Olfr1014	1.54
17421437	Gm13247	1.54
17219684	Olfr429	1.54
17369218	Dolpp1	1.54
17291208	Hist1h4m	1.54
17285803	Vmn1r223	1.54
17533815		1.54
17248988	Olfr1381	1.54
17435786	Drc1	1.54
17544529	B230119M05Rik	1.54
17252742	Olfr403	1.54
17487568	Vmn1r114	1.54
17324570	Gm10823	1.54
17296912	Gm2916	1.54
17528581	Gm24257	1.54
17545516	Gm5947	1.54
17471757	Klra9	1.54
17515837	Gm25439	1.55
17545908	Gm26007	1.55
17237353	4930473D10Rik	1.55
17343488	Cyp4f14	1.55
17545514	Gm15143	1.55
17274117	4930519A11Rik	1.55
17374848	n-R5s204	1.55
17486055	Vmn1r60	1.55
17472420	Gm23775	1.55
17320869	2610037D02Rik	1.55
17500867	Mtnr1a	1.55
17300129	Trdj2	1.55
17386630	A630050E04Rik	1.55
17367216	Plxdc2	1.55
17486230	Vmn2r34	1.55
17309457	Dzip1	1.55
17331890	Gm10228	1.55
17405764	Ift80	1.55
17481173	Olfr585	1.55
17446507	Gm10220	1.55
17499650	Gm15319	1.55
17449862	Gm7978	1.55
17305407	LOC102640955	1.55
17234861	Olfr57	1.55
17486247	Vmn2r36	1.55
17427992	Gm23354	1.55
17289029	Gm24507	1.56
17548287	Oaz2	1.56
17380263	1700010B08Rik	1.56
17344881	Olfr112	1.56
17489943		1.56
17311437	2310069G16Rik	1.56
17282251		1.56
17238888		1.56
17539646	Gm15228	1.56
17221520	Crisp4	1.56
17341063	Gm7358	1.56
17449880	A430089I19Rik	1.56
17439351	E330014E10Rik	1.56
17333292	Slc22a2	1.56
17387760	Olfr1132	1.56
17280254		1.57
17284910	Calm5	1.57
17548464	Ereg	1.57
17516871	Sik3	1.57
17256332	Krtap31-2	1.57
17467401	Igkv4-90	1.57
17291671	Gm19818	1.57
17434322	n-R5s169	1.57
17344905	Olfr116	1.57
17533946	Gm2825	1.57
17547958	LOC102636631	1.57
17366792	Gm22775	1.57
17499538	Gm25278	1.57
17293471		1.57
17486308	2810047C21Rik1	1.57
17486384	2810047C21Rik1	1.57
17449887	Gm7978	1.57
17370485	Mir181b-2	1.58
17268808	Gm25048	1.58
17507915	Gm23561	1.58
17433879	Vwa1	1.58
17516995	Gm8884	1.58
17336618	Ager	1.58
17333844	Gm5145	1.58
17304012	Kcnma1	1.58
17387648	Olfr1045	1.58
17494267	Olfr640	1.58
17508984	Gm23531	1.58
17521652	Nicn1	1.58
17467540	Igk-V28	1.58
17447884	Ldb2	1.58
17245231	Lyz1	1.58
17299401	Peli2	1.58
17323432	Hic2	1.58
17366626	Gm26565	1.58
17229970	Olfr1406	1.58
17261173	Gm10466	1.58
17323057	Pla2g10os	1.58
17415136	Adamtsl1	1.58
17543742	Gm26152	1.58
17334166	Dcpp1	1.58
17333840	Vmn1r224	1.58
17285225	Nid1	1.58
17387622	Olfr1016	1.58
17284500	Ighv1-4	1.59
17244422	Mir331	1.59
17366938	Mir297a-4	1.59
17519257	Gm23567	1.59
17289549	n-R5s56	1.59
17403743	Gm24395	1.59
17419626	Gpatch3	1.59
17507924	Gm23142	1.59
17516157	Olfr250	1.59
17374132	Gm13936	1.59
17340197	Epas1	1.59
17394908	Gm11011	1.59
17269693	Gm24358	1.59
17374194	Olfr1289	1.59
17538486	Gm15127	1.59
17449855	A430089I19Rik	1.59
17449873	A430089I19Rik	1.59
17326944	LOC102638087	1.59
17486060	Vmn1r63	1.59
17498546	Vmn1r63	1.59
17278007	Gm24542	1.59
17456379	Gm25942	1.59
17260474	Igfbp3	1.6
17358611	Gm26046	1.6
17472364	Slco1a4	1.6
17491493	Gm26288	1.6
17473631	Olfr1346	1.6
17248231	Nsg2	1.6
17292082	Gm24819	1.6
17523303	Lyzl4os	1.6
17532714	Gm10922	1.6
17227528	Gm23763	1.6
17216272	Gm25537	1.6
17237033	Gm25376	1.6
17374190	Olfr1287	1.6
17449842	Gm7978	1.6
17487550	Vmn1r114	1.6
17487566	Vmn1r124	1.6
17434675	Gm8879	1.6
17218845	Selp	1.6
17238642	Olfr763	1.61
17525725	Olfr948	1.61
17339073	Gm23447	1.61
17351587	Mc5r	1.61
17381774	C1ql3	1.61
17473734	Vmn1r79	1.61
17219682	Olfr430	1.61
17219762	Olfr414	1.61
17486299	Vmn2r45	1.61
17509504	Gm23329	1.61
17366718	Gm22677	1.61
17534797	Gm16430	1.61
17428032	Zyg11b	1.61
17486261	Vmn2r41	1.61
17487635	Gm4567	1.61
17416100	Tctex1d1	1.61
17252721	Olfr390	1.62
17537507		1.62
17426926	LOC102636485	1.62
17516172	Olfr905	1.62
17387942	Olfr1239	1.62
17276018	LOC102634964	1.62
17246449	Olfr818	1.62
17303494	Gm24578	1.62
17498301	Tnfrsf26	1.62
17248981	Olfr1384	1.62
17491691	Ube2nl	1.62
17232231	Gm15271	1.62
17366760	Mir669j	1.62
17527164		1.62
17510458	Gm7827	1.62
17444002	Gpr146	1.62
17538354	Mir680-2	1.62
17297000	Gm20213	1.62
17523680	Mir101c	1.62
17546014	Gm22062	1.62
17476879	Gm25671	1.62
17459355	Igkv1-99	1.63
17417240	Cyp4a31	1.63
17375503	AA467197	1.63
17490084	Gm17768	1.63
17299916	Trav15n-1	1.63
17490135	4931406B18Rik	1.63
17341350	Vmn1r232	1.63
17499696	Gm20946	1.63
17273562	Gm12590	1.63
17449866	A430089I19Rik	1.63
17450848	Tmed11	1.63
17481171	Olfr584	1.63
17271201	Gm24149	1.64
17309287	Pou4f1	1.64
17456161	Cav1	1.64
17303548	Gm281	1.64
17389293	Olfr1306	1.64
17228941		1.64
17542096	Mir465	1.64
17534186	Rhox3c	1.64
17310799	Gm25486	1.64
17545543	Gm16390	1.64
17494158	Olfr589	1.65
17257235	Itgb3	1.65
17244961	Glipr1l3	1.65
17231186	Gm23583	1.65
17266901	Gm23951	1.65
17303685	Gm5458	1.65
17387620	Olfr1012	1.65
17390665	Gm14019	1.65
17534791	Gm16430	1.65
17350914	Gm23521	1.65
17333889	4930488N24Rik	1.65
17307117	Gjb2	1.66
17216373	Phlpp1	1.66
17212694	Gm25843	1.66
17307146	Gm23593	1.66
17514924	Olfr845	1.66
17494111	Olfr551	1.66
17425954		1.66
17290990	Olfr11	1.66
17437554	Gm23896	1.66
17387997	Olfr1254	1.66
17434711	Gm6460	1.66
17356670	n-R5s19	1.66
17516129	Olfr883	1.66
17487598	Gm4567	1.66
17486390	Vmn2r48	1.66
17534240	Rhox2d	1.66
17523676	Gm26870	1.67
17473730	Vmn1r77	1.67
17494418	Trim30e-ps1	1.67
17433942	Gm25982	1.67
17423509	Gm24419	1.67
17473941	Sult2a2	1.67
17494476	Olfr690	1.67
17225986	Gm23965	1.67
17291651	Gm25186	1.67
17548436	Speer4e	1.67
17331898	1110025L11Rik	1.67
17288344	Zfp273	1.67
17215113	Rpl30-ps9	1.68
17507908		1.68
17322465	Olfr15	1.68
17241030	Gm23803	1.68
17486525	Gm23521	1.68
17487590	Gm5891	1.68
17487651	Gm5891	1.68
17270453	Map3k14	1.68
17540893	Gm2933	1.68
17389307	Olfr1312	1.68
17326781	Gm24508	1.68
17372902	Olfr1178	1.69
17238697	Olfr820	1.69
17494820	Olfr519	1.69
17280921		1.69
17458372	Gimap7	1.69
17216886	Gm23902	1.69
17474974	Plaur	1.69
17387856	Olfr1200	1.69
17434718	4933402N22Rik	1.69
17374208	Olfr1302	1.69
17397392	Gm23337	1.7
17331245	Olfr190	1.7
17360299	Gm25659	1.7
17293856	Gm17449	1.7
17217500	Kdm5b	1.7
17366816	Gm22166	1.7
17366852	Gm22166	1.7
17426062	Mup7	1.7
17333386	Tcp10c	1.7
17494459	Olfr680-ps1	1.7
17276038	Gm24857	1.7
17213313	Snord70	1.7
17477266	Klk5	1.71
17225259	Gm23504	1.71
17485187	Krtap5-3	1.71
17479940	Olfr299	1.71
17516137	Olfr888	1.71
17547761		1.71
17274394		1.71
17259745	Gm12735	1.71
17458948	Vmn1r12	1.71
17507860	Gm15319	1.71
17349956	3222401L13Rik	1.72
17494170	Olfr603	1.72
17256296	Gm11568	1.72
17464571	Mir489	1.72
17499637	4930467E23Rik	1.72
17505819	Gm22664	1.72
17487511	Vmn1r114	1.72
17487605	Vmn1r114	1.72
17544271	Gm25366	1.72
17445751	Gm25335	1.73
17407594	Cgn	1.73
17220059	Cdc42bpa	1.73
17229315	Mael	1.73
17226149	9330185C12Rik	1.73
17516176	Olfr907	1.73
17525694	Olfr916	1.73
17446022	Gm24440	1.73
17455656	AA792892	1.73
17534849	Gm16430	1.73
17372808	Olfr1052	1.74
17486474	Zscan4b	1.74
17340532	Sytl3	1.74
17360344	LOC73899	1.74
17297591	Gm26372	1.74
17502811	Gm4891	1.74
17534213		1.74
17548771	Gm19654	1.74
17329772	Gm24879	1.74
17339077	Gm24730	1.75
17467986		1.75
17446452	5031410I06Rik	1.75
17548409		1.75
17530311	Tmem108	1.75
17305372		1.75
17540741	Gm5169	1.75
17331270	Olfr204	1.76
17360766	1810018F18Rik	1.76
17525727	Olfr952	1.76
17218701	Tnfsf4	1.76
17545229		1.76
17545231		1.76
17545235		1.76
17545237		1.76
17545241		1.76
17545249		1.76
17545255		1.76
17545261		1.76
17545265		1.76
17545271		1.76
17545277		1.76
17545279		1.76
17309374	BC005512	1.76
17387940	Olfr1238	1.76
17353356	Gm22814	1.76
17457836	Pip	1.76
17458377		1.76
17387587	Olfr994	1.77
17235358	Gm25044	1.77
17412292	Gm24965	1.77
17494808	Olfr509	1.77
17494175	Olfr607	1.77
17455668	AU018829	1.77
17305487	Gm17654	1.77
17538505	Gm15107	1.77
17499686	4930467E23Rik	1.77
17412850	Ube2r2	1.77
17421981	Tnfrsf9	1.78
17299838	Trav15d-1-dv6d-1	1.78
17347061	Gm23115	1.78
17236888	B530045E10Rik	1.78
17516178	Gm23271	1.78
17229178	Atp1b1	1.78
17281402	Gm24377	1.78
17482764	Gm23614	1.78
17487570	Vmn1r127	1.78
17427073	Ifna14	1.79
17372761	Olfr1015	1.79
17543038	Gm23671	1.79
17220937	1600010F14Rik	1.79
17262250	Tgtp2	1.79
17473519	Vmn1r62	1.79
17498542	Vmn1r62	1.79
17463971	n-R5s168	1.79
17434884	Speer7-ps1	1.79
17374174	Olfr1280	1.79
17463577	Mir680-1	1.79
17329450	Gm24440	1.79
17508134	Agpat6	1.8
17481215	Olfr617	1.8
17299514	Gm24316	1.8
17445651	Gm10354	1.8
17363050	Olfr1419	1.8
17463640	Tas2r110	1.8
17387906	Olfr1224-ps1	1.8
17516155	Olfr898	1.8
17487641	Vmn1r158	1.8
17455736	Gm6502	1.8
17534767	Gm16430	1.8
17466615	Gimap1os	1.81
17357788	Olfr1431	1.81
17290846	Tcrg-C2	1.81
17418304	Mir697	1.81
17385710	Gm22712	1.81
17446499	5031410I06Rik	1.81
17439285	Gm6502	1.81
17299991	Trav7-4	1.81
17494457	Olfr675	1.82
17533065	Gm10490	1.82
17479927	Olfr290	1.82
17486674	Sult2a4	1.82
17368799	Gm13393	1.82
17326003	Gm25339	1.82
17294680	Mir3961	1.83
17355439	Gm24559	1.83
17227532	Gm23534	1.83
17305285	Gm7980	1.83
17278799	LOC102642047	1.83
17439255	Gm6509	1.83
17290288	Akr1c20	1.84
17387846	Olfr1196	1.84
17400015	Gm5286	1.84
17331596	Gm25038	1.84
17300071	Trav16	1.84
17246352	Gdf11	1.84
17439250	AU018829	1.84
17455647	AU018829	1.84
17303008	Gm3140	1.84
17290674	Prl2c2	1.84
17516159	Olfr251	1.85
17248664	Gm22121	1.85
17548920	Gm19552	1.85
17395389		1.85
17504019	Ap3s1-ps2	1.85
17305520	Ear1	1.85
17246459	Olfr824	1.85
17532629	mt-Ts2	1.85
17326700	Mir99a	1.85
17265796	Olfr393	1.85
17317799	Gm24390	1.86
17530181	Gm24638	1.86
17485192	Gm7579	1.86
17357790	Olfr235	1.86
17439280	AU018829	1.86
17455677	AU018829	1.86
17455686	AU018829	1.86
17455731	AU018829	1.86
17425941	Mup1	1.86
17302970	Gm3140	1.86
17372755	Olfr1010	1.87
17494781	Olfr482	1.87
17441585	n-R5s175	1.87
17457605	Olfr460	1.87
17357416	Gm22369	1.87
17349801	Gm23424	1.87
17445673	Gm21190	1.87
17475429	Gm25947	1.87
17357902	Olfr1451	1.87
17491626	Gm22173	1.87
17516182	Olfr911-ps1	1.87
17211423	Khdc1c	1.88
17539656	Gm24772	1.88
17543407	Ophn1	1.88
17422940		1.88
17446058	Gm24009	1.88
17511316	Gm23388	1.88
17487531	Vmn1r114	1.88
17487621	Vmn1r114	1.88
17457860	Sval3	1.89
17237004	Gm26278	1.89
17474750	Vmn1r128	1.89
17439333	Gm6502	1.89
17516300	Olfr981	1.89
17463644	Tas2r125	1.9
17426032	Mup16	1.9
17494801	Olfr493	1.9
17468444	Cml2	1.9
17400519	Gm22027	1.91
17238681	Olfr799	1.91
17305945	Olfr731	1.91
17457603	Tas2r108	1.91
17538477	Gm15114	1.91
17387744	Gm13734	1.91
17540666	Gm1993	1.91
17487560	Vmn1r120	1.91
17499610	Defb5	1.92
17488078	Nlrp9c	1.92
17372906	Olfr1184	1.92
17296996	Gm11105	1.92
17414507	Gm13773	1.93
17329034	Olfr167	1.93
17372896	Olfr1161	1.93
17305482	1700091H14Rik	1.93
17439235	Gm6502	1.93
17514515	Mmp3	1.94
17225811	Gm23181	1.94
17316369	Gm24500	1.94
17415635	Inadl	1.94
17291500	Prl7c1	1.94
17533827	Gm10230	1.94
17533866	Gm10230	1.94
17540862	Gm10230	1.94
17540921	Gm10230	1.94
17539744	Gm10921	1.94
17228057	1700025G04Rik	1.94
17243736	Gm6729	1.95
17334172	Dcpp2	1.95
17487523	Vmn1r119	1.95
17487613	Vmn1r119	1.95
17487527	Vmn1r120	1.95
17487617	Vmn1r120	1.95
17262594	Olfr1373	1.95
17227824	Gm23535	1.96
17477391	Klk1	1.96
17409619	Gm23750	1.96
17463656	5530400C23Rik	1.96
17532702	Gm10921	1.96
17481598	Olfr476	1.97
17542320	Xlr3c	1.97
17455708	AU018829	1.97
17434955	Gm3495	1.97
17288246		1.97
17454944	Tecpr1	1.98
17329622	n-R5s32	1.98
17225116	Gm17017	1.99
17541081	Rhox3h	1.99
17293822	Vmn2r-ps104	1.99
17487607	Vmn1r94	1.99
17533939	Gmcl1l	1.99
17370332	Olfr340	2
17487545	Gm4567	2
17395398	C330013J21Rik	2
17293571	Mir3074-1	2
17450412		2.01
17494717	Olfr6	2.01
17487572	Vmn1r129	2.01
17544371	Gm22552	2.01
17446434	5031410I06Rik	2.01
17533843	Gm10230	2.01
17533858	Gm10230	2.01
17533882	Gm10230	2.01
17533926	Gm10230	2.01
17540846	Gm10230	2.01
17540906	Gm10230	2.01
17505740	Gm23193	2.02
17494319	Olfr649	2.02
17217639	Lad1	2.02
17491527	Gm25870	2.02
17459377	LOC672450	2.03
17305360	LOC101056136	2.03
17533906	Gm3677	2.03
17361276	Rhod	2.04
17487539	Gm4567	2.04
17487629	Gm4567	2.04
17516231	Olfr923	2.04
17540634	Gm5169	2.04
17357928	Olfr1484	2.05
17439294	AU018829	2.06
17540889	Gm10921	2.06
17214729		2.07
17280528		2.07
17487586	Vmn1r127	2.07
17487647	Vmn1r127	2.07
17487535	Gm8677	2.07
17487625	Gm8677	2.07
17296969	Gm11105	2.07
17423699	Gm24977	2.08
17425915	Mup8	2.08
17540835	Gm26818	2.08
17438272	Kit	2.08
17305381	Gm8020	2.08
17305420	Gm8068	2.08
17545706	Gm23381	2.08
17439276	LOC625240	2.09
17533890	Gm3669	2.1
17305514	LOC102634304	2.1
17439246	Gm7982	2.1
17455652	Gm7982	2.1
17439221	Gm7982	2.1
17439343	Gm7982	2.1
17494777	Olfr478	2.11
17474776	Vmn1r132	2.11
17305493	Gm10375	2.11
17486455	Vmn1r68	2.11
17230014	BC094916	2.11
17545524	4921511M17Rik	2.12
17213548	Nrp2	2.13
17426022	Mup13	2.14
17474752	Nlrp4e	2.14
17474767	Nlrp4e	2.14
17304792	Gm24057	2.14
17305475	Gm8165	2.14
17231619	Gm10944	2.14
17534739	Gm23718	2.15
17407850	Ecm1	2.15
17514980	Olfr873	2.15
17376508	Mir103-2	2.16
17316134	Gm24080	2.16
17278771	DQ267101	2.16
17426000	Mup13	2.16
17305278	Gm3676	2.16
17540774	Gm10230	2.16
17533976	Gm3677	2.16
17540753	Gm6121	2.16
17358874	Gm24006	2.17
17487659	Gm4567	2.17
17348679	Gm22389	2.17
17540653	Gm5169	2.17
17293854	Gm17404	2.18
17540766	Gm10230	2.18
17540838	Gm10230	2.18
17424217	Gm26084	2.19
17533124	Ssxb9	2.19
17481161	Olfr572	2.19
17330152	Gm25024	2.21
17357897	Olfr1449	2.21
17299075	Gm7247	2.21
17487529	Vmn1r101	2.21
17426011	Mup13	2.21
17425900	Mup2	2.22
17467323	Il12rb2	2.23
17387578	Olfr988	2.23
17305394	LOC101056136	2.25
17296998	Gm11105	2.25
17305266	LOC102635554	2.26
17525710	Olfr936	2.26
17299027		2.26
17298906	Gm24394	2.27
17514316	Gm22374	2.28
17425990	Mup10	2.28
17487623	Vmn1r151	2.28
17263140		2.29
17425291	Olfr273	2.29
17535274	1110012L19Rik	2.3
17461486		2.3
17487556	Vmn1r118	2.3
17288261	Vmn2r-ps104	2.31
17305468	1700001F09Rik	2.31
17474730	Vmn1r104	2.31
17270919	Tex2	2.32
17337576	Olfr110	2.32
17474761	Vmn1r132	2.32
17487515	Vmn1r117	2.32
17487609	Vmn1r117	2.32
17474759	Vmn1r116	2.32
17474774	Vmn1r116	2.32
17474807	Vmn1r116	2.32
17474736	Vmn1r143	2.32
17474795	Vmn1r143	2.32
17487517	Vmn1r118	2.32
17487611	Vmn1r118	2.32
17476622		2.33
17540743	Slx	2.33
17355437	Gm23119	2.34
17412717	Gm22732	2.34
17357932	Olfr1489	2.34
17487588	Vmn1r129	2.36
17487649	Vmn1r129	2.36
17487509	Gm16451	2.36
17487603	Gm16451	2.36
17423049	Gm24337	2.36
17481219	Olfr619	2.37
17426043	Gm21320	2.39
17474732	Gm4541	2.39
17474791	Gm4541	2.39
17474803	Gm4541	2.39
17474789	Vmn1r104	2.39
17305341	LOC101056136	2.39
17487554	Vmn1r117	2.4
17487582	Vmn1r118	2.42
17487596	Vmn1r118	2.42
17487657	Vmn1r118	2.42
17474726	Vmn1r104	2.43
17540713	Gm2030	2.43
17305413	Gm10375	2.44
17233271	Gm24084	2.45
17487543	Vmn1r118	2.45
17302590	Gm24818	2.46
17439215	AA792892	2.46
17439337	AA792892	2.46
17234865	Vmn2r80	2.48
17487537	Gm4201	2.48
17487627	Gm4201	2.48
17439211		2.49
17378104	Bpifa2	2.5
17474765	Vmn1r128	2.53
17474801	Vmn1r128	2.53
17491606	Gm22188	2.53
17326752	Gm24773	2.54
17534843	Gm6660	2.57
17252754	n-R5s71	2.58
17305432	Gm10377	2.59
17305297		2.6
17540902	Gm2964	2.6
17487500	Igsf23	2.63
17533911	Gm10230	2.64
17533965	Gm10230	2.64
17533981	Gm10230	2.64
17540793	Gm10230	2.64
17540824	Gm10230	2.64
17546745		2.65
17474728	Vmn1r100	2.65
17305259	Gm7945	2.65
17219670	Pydc3	2.66
17450863	Vmn2r9	2.71
17425888	Mup7	2.71
17474738	Vmn1r132	2.72
17530501	Gm22720	2.73
17246438	Olfr811	2.75
17297187	Gm25964	2.77
17438524	Gm25756	2.77
17238648	Olfr775	2.81
17272346	Rnf157	2.82
17445525	Rundc3b	2.82
17389269	Olfr1282	2.83
17449445	Gm11115	2.84
17533896	Gm10230	2.88
17540814	Gm5169	2.91
17508607	Gm24184	2.93
17541227	Gm26437	2.94
17540804	Gm10230	3.05
17540875	Gm10230	3.05
17532643	mt-Tc	3.08
17278779	Gm25357	3.3
17525704	Olfr935	3.33
17288225	Gm17353	3.33
17248990	Olfr1380	3.43
17405660	Gm25222	3.44
17389256	Olfr1275	3.48
17248984	Olfr1383	3.53
17535181	Gm23028	3.59
17426698	Gm25836	3.72
17487633	Gm8693	3.83
17363173	Olfr1504	4.05
17364017	Gm8975	4.44
17252739	Olfr402	4.56
17389273	Olfr1290	4.87
17240527	Gm9855	4.9
17387822	Olfr1173	4.92
17372797	Olfr1034	4.93
17538150	Mir3475	5.03
17387817	Olfr1170	7.68
17284457	Ighv9-2	9.5
17459324	Igkv1-117	20.23
