# Supplementary material for: Lkb1 maintains Treg cell lineage identity
Source: Nat Commun. 2017 Jun 16;8:15876. doi: 10.1038/ncomms15876 (PMC5481770; doi:10.1038/ncomms15876)
Supplement: Supplementary Data 4 [file ncomms15876-s5.xlsx]

## Sheet: Sheet1
Supplementary Data 4. Gene expression alterations in TGF-βR2-deficient Treg cells 1.5 fold change
Transcript Cluster ID	Gene Symbol	Fold Change (linear) (Foxp3CreTgfbr2f/f vs Foxp3Cre)
17483098	Gdpd3	-20.99
17351862	Smad7	-11.11
17361605	Ctsw	-7.18
17396638	Skil	-7.06
17381879	St8sia6	-6.94
17312686	Apol9b	-6.83
17291335	Gm22013	-5.03
17290850	Trgv2	-4.86
17520073	Nt5e	-4.67
17516718	Amica1	-4.14
17309141	Gm19422	-3.87
17227892	Prg4	-3.82
17252574	Itgae	-3.66
17374208	Olfr1302	-3.58
17212211	Il1rl1	-3.52
17266157	Cpd	-3.51
17256264	Igfbp4	-3.5
17285521	Trgj1	-3.27
17453347	Gtf2ird1	-3.13
17517222	Arhgap20	-3.1
17289864	Ankrd55	-3.03
17246268	Ikzf4	-2.98
17312679	Apol7e	-2.91
17547371	LOC102631913	-2.79
17469217	Lrig1	-2.75
17502421		-2.68
17519649	Gsta4	-2.66
17347491	Gm25706	-2.65
17300024	Trav15-1-dv6-1	-2.63
17280729	Ahr	-2.56
17547269	LOC102631913	-2.54
17236604	Ntn4	-2.51
17427312	Jun	-2.5
17321524	Fmnl3	-2.49
17467554	Igkv6-13	-2.49
17547170	Gm20736	-2.49
17547333	Gm20736	-2.49
17547434	LOC102631913	-2.49
17491537	Snord116	-2.48
17491539	Snord116	-2.48
17491566	Snord116	-2.48
17491570	Snord116	-2.48
17491572	Snord116	-2.48
17491574	Snord116	-2.48
17491576	Snord116	-2.48
17491578	Snord116	-2.48
17491580	Snord116	-2.48
17491582	Snord116	-2.48
17491584	Snord116	-2.48
17491586	Snord116	-2.48
17491588	Snord116	-2.48
17491590	Snord116	-2.48
17491592	Snord116	-2.48
17491594	Snord116	-2.48
17338388	Treml2	-2.46
17228057	1700025G04Rik	-2.4
17450121	Plac8	-2.36
17438062	Nipal1	-2.36
17318713	Arhgap39	-2.35
17309118	Tbc1d4	-2.34
17377459	LOC102633750	-2.31
17523680	Mir101c	-2.31
17285523	Tcrg-V4	-2.31
17546671	LOC102631913	-2.31
17546459	LOC102631913	-2.31
17487572	Vmn1r129	-2.3
17491596	Snord116	-2.3
17491598	Snord116	-2.3
17491602	Snord116	-2.3
17491604	Snord116	-2.3
17491608	Snord116	-2.3
17491610	Snord116	-2.3
17491612	Snord116	-2.3
17491614	Snord116	-2.3
17491616	Snord116	-2.3
17491618	Snord116	-2.3
17491620	Snord116	-2.3
17491622	Snord116	-2.3
17491624	Snord116	-2.3
17491628	Snord116	-2.3
17491630	Snord116	-2.3
17532643	mt-Tc	-2.26
17296912	Gm2916	-2.26
17218321	Rgs16	-2.24
17547353	LOC102631913	-2.24
17547383	LOC102631913	-2.24
17289632	2610204G07Rik	-2.22
17547396	LOC102631913	-2.21
17408021	Hist1h4m	-2.2
17467150	Vmn1r18	-2.2
17537409	Astx	-2.2
17537450	Astx	-2.2
17537488	Astx	-2.2
17539189	Gm23806	-2.17
17546575	Gm20736	-2.16
17546651	Gm20736	-2.16
17546678	Gm20736	-2.16
17547163	Gm20736	-2.16
17213321	Bmpr2	-2.14
17317327	Mtss1	-2.14
17305475	Gm8165	-2.14
17285532	Tcrg-C3	-2.14
17402155	Cnn3	-2.13
17546538	Gm20871	-2.12
17546541	Gm20871	-2.12
17547205	Gm20871	-2.12
17431440	Rcan3	-2.1
17287984	Dapk1	-2.1
17229178	Atp1b1	-2.1
17333066	Ccr6	-2.09
17251439	Gm22608	-2.09
17304512	Gm24916	-2.09
17537423	Astx	-2.09
17537437	Astx	-2.09
17537483	Astx	-2.09
17537502	Astx	-2.09
17305482	1700091H14Rik	-2.07
17546476	Gm20871	-2.07
17546479	Gm20871	-2.07
17546482	Gm20871	-2.07
17547321	Gm20871	-2.07
17412636	Gm22010	-2.06
17539966	Gata1	-2.06
17459415	Igkj1	-2.06
17339460	Lpin2	-2.06
17468183	Actg2	-2.05
17293348	Ctla2b	-2.05
17268972	Ccr7	-2.05
17305259	Gm7945	-2.05
17299823	Trav7d-5	-2.04
17514789	Gpr83	-2.04
17447404	Sorcs2	-2.03
17304338	Il17rb	-2.02
17333318	Gm23833	-2.02
17500535	Dusp4	-2.02
17547986		-2.02
17291233	Hist1h3a	-2.01
17291183	Hist2h3b	-2.01
17435786	Drc1	-2.01
17284327	Ighg2c	-1.99
17546567	LOC102636323	-1.99
17546759	LOC102636323	-1.99
17404091	Fabp4	-1.99
17546550	Gm20871	-1.99
17424119	Aqp3	-1.98
17336414	H2-DMb2	-1.98
17352036	Pstpip2	-1.98
17318794	Apol7c	-1.98
17407850	Ecm1	-1.98
17318780	Apol9a	-1.96
17230231	Akt3	-1.96
17212229	Il18r1	-1.95
17304792	Gm24057	-1.94
17464713	Gm22155	-1.93
17357788	Olfr1431	-1.93
17406323	Mnd1	-1.93
17450718	Fam69a	-1.91
17368387	Gm23969	-1.91
17505744	Znrf1	-1.91
17401126	Ampd1	-1.91
17319192	Tmem184b	-1.91
17305360	LOC101056136	-1.91
17305520	Ear1	-1.91
17291525	Sox4	-1.89
17234436	Chchd10	-1.88
17307213	Gm22738	-1.87
17236620	Gm15963	-1.87
17222566	Gm23722	-1.87
17293362	Ctla2a	-1.87
17218845	Selp	-1.87
17546423	Gm20831	-1.86
17429685	Oxct2a	-1.85
17469939	Snora7a	-1.85
17224783	Fam124b	-1.85
17245152	Rab3ip	-1.85
17291767	Tubb2a	-1.85
17351559	Ldlrad4	-1.84
17392892	Mir1953	-1.84
17376510	Smox	-1.84
17252183	Eno3	-1.84
17305420	Gm8068	-1.84
17227483	Camsap2	-1.83
17474730	Vmn1r104	-1.83
17474789	Vmn1r104	-1.83
17433743	Ski	-1.82
17398229	1110032F04Rik	-1.82
17479841	A530021J07Rik	-1.82
17538150	Mir3475	-1.82
17487208	Gm26802	-1.82
17296615	LOC102639715	-1.81
17431429	Ncmap	-1.8
17218939	1700029M03Rik	-1.8
17300002	Trav6n-5	-1.8
17493407	C230038L03Rik	-1.79
17274405		-1.79
17305266	LOC102635554	-1.79
17398264	Mir15b	-1.78
17532615	mt-Tk	-1.78
17474728	Vmn1r100	-1.78
17450618	Tgfbr3	-1.78
17491606	Gm22188	-1.78
17403255	Gbp2b	-1.77
17213336	Bmpr2	-1.77
17274184	Socs2	-1.77
17288344	Zfp273	-1.77
17239634	4933406P04Rik	-1.77
17487568	Vmn1r114	-1.77
17305394	LOC101056136	-1.77
17482095	Nucb2	-1.76
17487550	Vmn1r114	-1.76
17259745	Gm12735	-1.76
17321263	Adcy6	-1.76
17547349	LOC102631913	-1.76
17487659	Gm4567	-1.76
17477046	Zfp936	-1.75
17487584	Vmn1r114	-1.75
17487645	Vmn1r114	-1.75
17487511	Vmn1r114	-1.75
17487605	Vmn1r114	-1.75
17412374	Bach2	-1.75
17342964	Stk38	-1.74
17547344	LOC102640767	-1.74
17487556	Vmn1r118	-1.74
17248973	Olfr1387	-1.73
17532641	mt-Tn	-1.73
17270960	Gm25889	-1.73
17305315	Gm7980	-1.73
17260404	Gm24000	-1.72
17467458	Igkv4-57-1	-1.72
17305285	Gm7980	-1.72
17393592	Ndrg3	-1.72
17468511	Mxd1	-1.72
17395091	Pmepa1	-1.71
17410332	Ccdc109b	-1.71
17305341	LOC101056136	-1.71
17402936	Slc39a8	-1.7
17520156	Gm26611	-1.7
17547012	Gm20831	-1.7
17546444	Gm20831	-1.7
17326438	Cldn25	-1.69
17292543	Hist1h2al	-1.69
17214892	A530040E14Rik	-1.69
17399533	She	-1.69
17312358	Smpd5	-1.69
17244909	Gm22186	-1.69
17249914	Gm24582	-1.69
17382169	Mastl	-1.69
17240621	Aim1	-1.69
17403463	Syde2	-1.68
17299764	Trav1	-1.68
17320143	Cerk	-1.68
17487523	Vmn1r119	-1.68
17487613	Vmn1r119	-1.68
17546490	Gm21647	-1.68
17546617	Gm21647	-1.68
17547214	Gm21647	-1.68
17547220	Gm21647	-1.68
17547338	Gm21647	-1.68
17532637	mt-Tq	-1.67
17227086		-1.67
17214685	Acsl3	-1.67
17253235	Ssh2	-1.67
17547387	LOC102631913	-1.67
17489202	Zbtb32	-1.66
17459656	Capg	-1.66
17352120	Pard6g	-1.66
17494259	4930516K23Rik	-1.66
17244657	Gm25522	-1.66
17548377	Gm19313	-1.66
17301428	Pbk	-1.66
17318770	Gm24056	-1.66
17400048	Rorc	-1.65
17474744	Vmn1r116	-1.65
17520820	Gm24338	-1.65
17271005	Smurf2	-1.65
17285539	Tcrg-C4	-1.65
17407138	Il6ra	-1.65
17373634		-1.65
17297003	4933406F09Rik	-1.65
17533896	Gm10230	-1.65
17510261	Zfp709	-1.64
17282226	Actn1	-1.64
17379873	Gm23201	-1.64
17256473	Atp6v0a1	-1.64
17214039	Gm23444	-1.63
17214041	Gm23444	-1.63
17214043	Gm23444	-1.63
17254200	Gm23444	-1.63
17489917		-1.63
17412719		-1.63
17284445		-1.63
17444494	Gm15708	-1.63
17248890	Gm25296	-1.63
17546450	Gm20747	-1.63
17547261	Gm20747	-1.63
17547394	Gm20747	-1.63
17487582	Vmn1r118	-1.63
17487596	Vmn1r118	-1.63
17487657	Vmn1r118	-1.63
17513978	Gm24089	-1.62
17513980	Gm24089	-1.62
17480566	n-R5s156	-1.62
17248984	Olfr1383	-1.62
17214907	Gm16025	-1.62
17398274	Ppm1l	-1.62
17474736	Vmn1r143	-1.62
17474795	Vmn1r143	-1.62
17211043	Sgk3	-1.62
17487598	Gm4567	-1.62
17491626	Gm22173	-1.62
17481590	Olfr472	-1.62
17441808	Gm26205	-1.61
17284420	Igh-VX24	-1.61
17325339	2010005H15Rik	-1.61
17289887	Gm22768	-1.61
17421452		-1.61
17227764	Rgs2	-1.61
17299112	Gm8212	-1.61
17427686	Slc35d1	-1.61
17419277	Sdc3	-1.61
17492035	Pgpep1l	-1.61
17524969	Anln	-1.61
17434675	Gm8879	-1.6
17271281	Fam20a	-1.6
17527016	Zc3h12c	-1.6
17289547	Etv1	-1.6
17487641	Vmn1r158	-1.6
17446452	5031410I06Rik	-1.6
17493578	A630091E08Rik	-1.6
17250742	Snord49a	-1.6
17307260	Gm6904	-1.6
17487517	Vmn1r118	-1.6
17487611	Vmn1r118	-1.6
17440164	Ccdc18	-1.59
17313037	n-R5s40	-1.59
17213313	Snord70	-1.59
17235358	Gm25044	-1.59
17519898	Sh3bgrl2	-1.59
17290846	Tcrg-C2	-1.59
17252875	1700016P03Rik	-1.59
17228349	Ier5	-1.59
17547203	LOC102633991	-1.59
17285742	Hist1h2bk	-1.59
17502440	Klf2	-1.58
17412229	Gm24078	-1.58
17357148	Snord22	-1.58
17319980	Gm22890	-1.58
17540814	Gm5169	-1.58
17474738	Vmn1r132	-1.58
17378359	Acss2	-1.58
17302634	Mir18	-1.57
17506707		-1.57
17228701	Gm4953	-1.57
17506510	Snord68	-1.57
17437479	n-R5s171	-1.57
17471502	Cd69	-1.57
17516978	Nxpe4	-1.57
17223766	Klf7	-1.57
17455006	Smurf1	-1.57
17395039	Gm22773	-1.57
17299268	Cdkn3	-1.57
17374833	Nusap1	-1.57
17299027		-1.57
17487543	Vmn1r118	-1.57
17275168	Dock4	-1.56
17227780	Rgs1	-1.56
17385710	Gm22712	-1.56
17470976	Lag3	-1.56
17374304	Aven	-1.56
17295125	F2rl1	-1.56
17328249	Gm25276	-1.56
17402662	Lef1	-1.56
17228703	Gm24719	-1.56
17496887	Rgs10	-1.55
17439303	Gm6468	-1.55
17483740	Inpp5f	-1.55
17366810	Mir669a-2	-1.55
17366846	Mir669a-2	-1.55
17283203	Foxn3	-1.55
17474759	Vmn1r116	-1.55
17474774	Vmn1r116	-1.55
17474807	Vmn1r116	-1.55
17411492	Gm11783	-1.55
17439276	LOC625240	-1.55
17249434	Gm12207	-1.55
17547436		-1.55
17484560	Olfr535	-1.54
17406275	LOC102641548	-1.54
17491568	LOC102640399	-1.54
17448682	Cnga1	-1.54
17261033	Gm22753	-1.54
17413915	Tgfbr1	-1.54
17434718	4933402N22Rik	-1.54
17226043	Bcl2	-1.54
17312219	Ly6g	-1.54
17531987	Tgfbr2	-1.54
17487529	Vmn1r101	-1.54
17305413	Gm10375	-1.54
17540804	Gm10230	-1.54
17540875	Gm10230	-1.54
17439255	Gm6509	-1.54
17487633	Gm8693	-1.54
17238974	Fbxo5	-1.54
17481682	Gm24888	-1.54
17404402	Ect2	-1.54
17535529	F8a	-1.53
17214865	Daw1	-1.53
17319405	Snord43	-1.53
17494801	Olfr493	-1.53
17518312	Snord16a	-1.53
17387926	Olfr1230	-1.53
17467435	Igkv4-70	-1.53
17305493	Gm10375	-1.53
17512084	Gm26493	-1.53
17359156	Slc35g1	-1.53
17252329	4930563E22Rik	-1.53
17285834	Hist1h2bg	-1.53
17487531	Vmn1r114	-1.53
17487621	Vmn1r114	-1.53
17249898	Galnt10	-1.53
17528586	Ccnb2	-1.53
17518310	Gm23344	-1.53
17467421	Igkv4-78	-1.53
17465062	Fam3c	-1.52
17228846	Prdx6	-1.52
17330749	Gm24754	-1.52
17214025	Gm23444	-1.52
17304292	Gm25697	-1.52
17307215	Zdhhc20	-1.52
17462889	Gm16567	-1.52
17366778	Gm25680	-1.52
17487533	Vmn1r103	-1.52
17474726	Vmn1r104	-1.52
17274893	Sypl	-1.52
17487623	Vmn1r151	-1.52
17514326	Gm10722	-1.52
17411961	Tmem64	-1.52
17517934	Adpgk	-1.52
17439215	AA792892	-1.52
17439337	AA792892	-1.52
17307774	Esco2	-1.52
17296696	Gm3033	-1.52
17427309	Gm12703	-1.51
17225360	Arl4c	-1.51
17370043	Angptl2	-1.51
17460756	Vmn1r46	-1.51
17288872	Gm25383	-1.51
17343918	C4b	-1.51
17486060	Vmn1r63	-1.51
17498546	Vmn1r63	-1.51
17211232	Gm9947	-1.51
17548100		-1.51
17303333	Gm2244	-1.51
17509962	Gm25906	-1.51
17419792	Clhc1	-1.51
17436791	Mir3097	-1.51
17514830	Gm22620	-1.51
17428795	Gm22980	-1.51
17236787	Btg1	-1.5
17302636	Mir19a	-1.5
17213317	Gm26287	-1.5
17548614	Gm20115	-1.5
17309022		-1.5
17252710	Olfr384	-1.5
17516300	Olfr981	-1.5
17233303		-1.5
17379871	Gm25878	-1.5
17375961	Bcl2l11	-1.5
17230451	Gm5069	-1.5
17285995	1700016G14Rik	-1.5
17352573	Gm26119	-1.5
17540741	Gm5169	-1.5
17485904	Cox6b2	-1.5
17334178	Dcpp3	-1.5
17547281	Gm20738	-1.5
17446524	Speer4b	-1.5
17483381		-1.5
17444059	Gm16120	-1.5
17212199	Il1rl2	1.5
17238705	Tespa1	1.5
17438584	Stap1	1.5
17544396	4930570D08Rik	1.5
17520315	Plscr1	1.5
17403950	Wls	1.5
17338642	Ebi3	1.5
17330093	Gm25967	1.51
17473695	Gm6909	1.51
17379692	Eya2	1.51
17244472	Gm24186	1.51
17473512	Vmn1r57	1.51
17221010	Mir3962	1.51
17352330	Cd226	1.51
17372797	Olfr1034	1.51
17277404	Batf	1.51
17452070	Oas3	1.51
17501041	Casp3	1.51
17234786	Icosl	1.52
17412402	Gm24371	1.52
17287022	Gm24915	1.52
17512938	Snord111	1.52
17290083	Emb	1.52
17433221	Slc25a33	1.52
17457785	Trbj1-7	1.52
17337110	H2-Q5	1.52
17476671	Gm26443	1.52
17480880	Pde2a	1.53
17547827	Snrpn	1.53
17220919	A130010J15Rik	1.53
17536264	Pcyt1b	1.53
17337118	H2-Q5	1.53
17324436	4833423F13Rik	1.53
17337122	H2-Q6	1.53
17429514	Mir30e	1.53
17385719	Dpp4	1.54
17548763	Gm19279	1.54
17365990	Gm22561	1.54
17506718	Mir1967	1.54
17514687	Phxr4	1.54
17474371	Pglyrp1	1.54
17225119	A630001G21Rik	1.54
17397320	Larp1b	1.54
17227221	Ptprv	1.54
17288716	Glrx	1.54
17463164	4930417O13Rik	1.55
17479758	Sh3gl3	1.55
17487078	Psg23	1.55
17303386	Dnase1l3	1.55
17318587	Slc39a4	1.55
17302802	Farp1	1.55
17536026	Gm23121	1.55
17312079	Gm22519	1.55
17386778	Ttn	1.55
17336114	Myo1f	1.55
17514910	Olfr830	1.56
17216373	Phlpp1	1.56
17232353		1.56
17296102	Gm22118	1.56
17320885	E330033B04Rik	1.56
17532797	Gm26401	1.56
17397663	Spg20	1.56
17383467	Ntng2	1.56
17534470	Sh2d1a	1.56
17231789	Txlnb	1.56
17516290	Olfr972	1.56
17515058	Gm24067	1.56
17327557	Mx2	1.56
17477391	Klk1	1.57
17536191	5430427O19Rik	1.57
17344303	Lst1	1.57
17232189	Taar7d	1.57
17489558	Scgb2b24	1.57
17434555	Abcb1b	1.57
17426979	Scarna8	1.57
17478301	Nav2	1.57
17411695	Gm23423	1.58
17334172	Dcpp2	1.58
17448235	Gm3716	1.58
17231717	Fuca2	1.58
17488148	Mir3101	1.58
17211286	Ly96	1.58
17225169	Snora75	1.58
17236525	Mir1931	1.58
17462644	LOC102643064	1.58
17377464	Cst7	1.58
17481721	Gm25636	1.59
17414572	Bspry	1.59
17241954	Gstt2	1.59
17466099	Gm26008	1.59
17385879	Cobll1	1.59
17523646	Ccr3	1.59
17500662	Zdhhc2	1.59
17333962	Gm10509	1.6
17369366	Gm22516	1.6
17384619	Snord90	1.6
17235855	Gm4924	1.6
17265540	Gm23311	1.6
17424201	Gm24837	1.61
17439365	Gm25937	1.61
17479252	Gm25282	1.61
17330478	Tigit	1.61
17548636		1.62
17436237	Fosl2	1.62
17473310	Eps8l1	1.62
17396095		1.62
17414250	Tmem38b	1.62
17489384	Lsr	1.62
17498301	Tnfrsf26	1.62
17531705	Ccrl2	1.62
17470597	Slc2a3	1.63
17434322	n-R5s169	1.63
17268445	Tbx21	1.63
17262250	Tgtp2	1.63
17481171	Olfr584	1.63
17338231	Gm26216	1.63
17514424	Casp1	1.63
17247485	LOC102633673	1.64
17458372	Gimap7	1.64
17406423	Glt28d2	1.64
17346704	Gm17133	1.64
17307025	Gzmc	1.64
17432496	Pramef25	1.65
17219895	Gm25993	1.65
17297391	Nid2	1.65
17333848	Vmn1r227	1.66
17399173	Gm17146	1.66
17376508	Mir103-2	1.66
17439687	Ptpn13	1.67
17385838	Gm23503	1.67
17340041	Gm23905	1.68
17380168	Spo11	1.68
17502369	Olfr373	1.68
17411527	Lyn	1.68
17513076	Mlkl	1.68
17290202		1.69
17543281		1.69
17395041	Bmp7	1.69
17307033	Gzmb	1.69
17393764	Gm23134	1.7
17260761	Plek	1.7
17339574	Ehd3	1.71
17537044	Gm26020	1.71
17511448	Gm22305	1.71
17528615	Gm23730	1.71
17230045	Ifi204	1.71
17467323	Il12rb2	1.72
17533469	Cypt8	1.72
17238926		1.72
17489320	Cd22	1.72
17452853	Rilpl2	1.72
17217495	Gm25612	1.73
17538850	n-R5s14	1.73
17493906	Art2a-ps	1.73
17422135	Gm13096	1.73
17330218	Slc15a2	1.73
17418304	Mir697	1.74
17519940	Bckdhb	1.74
17353574	Gm22200	1.75
17248276	Hba-a2	1.75
17470580	Apobec1	1.75
17290655	Gpr137b-ps	1.76
17401357	Rhoc	1.76
17526310	Cxcr5	1.76
17466060	Parp12	1.76
17482216	Gm26147	1.78
17523659	Ccr5	1.78
17504527	Ces2d-ps	1.78
17547654	Gm10933	1.8
17266946	Ccl5	1.8
17295588	Naip5	1.8
17217035	Ctse	1.8
17521068	Gm23391	1.81
17470533	Klrg1	1.81
17295569	Naip2	1.82
17266967	Ccl3	1.83
17366726	Gm23578	1.83
17280184	Zfp125	1.84
17540154	Cybb	1.84
17464514	Bicd1	1.85
17434524	Abcb1a	1.85
17326147	Ift57	1.86
17453573	Hip1	1.86
17332531	Mx1	1.86
17497525	Adam8	1.86
17486674	Sult2a4	1.88
17542096	Mir465	1.89
17397331	Gm22043	1.89
17244693	n-R5s80	1.9
17293813		1.9
17406421	Arfip1	1.91
17309649	Gpr183	1.91
17501516	Gm10663	1.92
17280327	Rsad2	1.92
17296355	Itga2	1.93
17542933	Obp1a	1.94
17543625	Cxcr3	1.94
17517105	Il18	1.98
17411545	6330407A03Rik	1.98
17533065	Gm10490	1.99
17331765	Gm25896	1.99
17302832	B930095G15Rik	1.99
17376728	Plcb4	1.99
17452126	Oas1a	1.99
17408885	Chil5	2.01
17271192		2.02
17526111	Gm10688	2.06
17535503	Xlr3b	2.14
17295607	Naip6	2.14
17333344	Snora20	2.14
17326781	Gm24508	2.15
17503094	Podnl1	2.18
17337576	Olfr110	2.19
17504512	Ces2c	2.23
17473957	Gm24701	2.26
17283516	Asb2	2.27
17379606	Mmp9	2.35
17291874	Nrn1	2.42
17443874	Gm10874	2.47
17397333	Larp1b	2.51
17365700	5830416P10Rik	2.51
17289928	Ppap2a	2.57
17409075	Csf1	2.59
17274292	Mir3066	2.74
17482764	Gm23614	2.87
17496310	Cln3	3.03
17233226	Lilrb4	3.07
17233210	Gp49a	3.74
17280725	Gm24359	4.06
17494221	Hbb-bt	5.55
