# Supplementary material for: Lkb1 maintains Treg cell lineage identity
Source: Nat Commun. 2017 Jun 16;8:15876. doi: 10.1038/ncomms15876 (PMC5481770; doi:10.1038/ncomms15876)
Supplement: Supplementary Data 5 [file ncomms15876-s6.xlsx]

## Sheet: Sheet1
Supplementary Data 5. Antibodies for flow cytometry
Antibodies	Fluorescein	Catalog number	Clone	Company
anti-mouse CD4	APC-Cyanine7	100414	GK1.5	Biolegend
anti-mouse CD45.1	APC-Cyanine7	110716	A20	Biolegend
anti-mouse CD3	APC-Cyanine7	100221	17A2	Biolegend
anti-mouse Ki67	APC	652405	16A8	Biolegend
anti-mouse CD45.2	APC	109813	104	Biolegend
anti-mouse CD103	APC	121413	20000000	Biolegend
anti-mouse CD304	APC	145206	3000000000000	Biolegend
anti-mouse CD62L	APC	104411	MEL-14	Biolegend
anti-mouse CD4	APC	17-0041-82	GK1.5	eBioscience
anti-mouse CD69	APC	104513	H1.2F3	Biolegend
anti-mouse Granzyme A	APC	17-5831-82	GzA-3G8.5	eBioscience
anti-mouse IL-17A	APC	506915	TC11-18H10.1	Biolegend
anti-human/mouse p-STAT6(Y641)	APC	17-9013-41	CH12S4N	eBioscience
anti-mouse IL-12Rβ2	APC	FAB1959A	305719	R&D systems
anti-mouse IL-33Rα	APC	145305	DIH9	Biolegend
anti-mouse CD152 (CTLA-4)	APC	17-1522-80	UC10-4B9	eBioscience
anti-human/mouse pAKT	APC	17-9715-41	SDRNR	eBioscience
mouse IgG1 K Iso control	APC	17-4714-41	P3.6.2.8.1	eBioscience
anti-mouse CD4	PerCP-Cyanine5.5	45-0042-82	RM4-5	eBioscience
anti-mouse CD45.1	PerCP-Cyanine5.5	45-0453-80	A20	eBioscience
anti-mouse CD45.2	PerCP-Cyanine5.5	109827	104	Biolegend
anti-human/mouse CD44	PerCP-Cyanine5.5	45-0041-82	IM7	eBioscience
anti-mouse CD8α	PerCP-Cyanine5.5	45-0081-82	53-6.7	eBioscience
anti-mouse CD45	PerCP-Cyanine5.5	103132	30-F11	Biolegend
anti-mouse CD103	PerCP-Cyanine5.5	121415	20000000	Biolegend
anti-mouse CD154	PerCP-Cyanine5.5	106513	MR1	Biolegend
Armenian Hamster IgG Isotype control	PerCP-Cyanine5.5	400931	HTK888	Biolegend
anti-mouse CD357 (GITR)	PerCP-eFlour 710	46-5874-80	DTA-1	eBioscience
anti-mouse IL-4	PerCP-eFluor 710	46-7041-82	11B11	eBioscience
anti-mouse/rat/human Foxp3	Alexa Fluor 488	320012	150D	Biolegend
anti-mouse CD4	FITC	11-0042-82	RM4-5	eBioscience
anti-mouse CD62L	FITC	104405	MEL-14	Biolegend
anti-mouse CD45.1	FITC	11-0453-81	A20	eBioscience
anti-human/mouse Granzyme B	FITC	515403	GB11	Biolegend
Annexin V	FITC	640906		Biolegend
rat IgG2a K Iso control	FITC	400506	RTK2758	Biolegend
anti-mouse CD25	PE-Cyanine7	102015	PC61	Biolegend
anti-mouse CD45.1	PE-Cyanine7	110729	A20	Biolegend
anti-mouse CD4	PE-Cyanine7	25-0041-81	GK1.5	Biolegend
anti-mouse CD73	PE-Cyanine7	25-0731-80	EBioTY/11.8	eBioscience
anti-mouse CD103	PE-Cyanine7	121425	20000000	Biolegend
anti-mouse CD45	PE-Cyanine7	103114	30-F11	Biolegend
anti-mouse CD8a	PE-Cyanine7	25-0081-82	53-6.7	eBioscience
anti-mouse CD45.2	PE-Cyanine7	109829	104	Biolegend
anti-mouse CD278 (ICOS)	PE-Cyanine7	25-9942-80	7E.17G9	eBioscience
anti-human/mouse p-STAT5(Y694)	PE-Cyanine7	25-9010-41	SRBCZX	eBioscience
anti-mouse CD357 (GITR)	PE-Cyanine7	DTA-1	25-5874-80	eBioscience
anti-mouse IL-4	PE-Cyanine7	25-7041-80	11B11	eBioscience
rat IgG2a K Iso control	PE-Cyanine7	400521	RTK2758	Biolegend
mouse IgG1 K Iso control	PE-Cyanine7	25-4714-41	P3.6.2.8.1	eBioscience
Armenian Hamster IgG Isotype control	PE-Cyanine7	400921	HTK888	Biolegend
anti-mouse CD304	PE	145203	3000000000000	Biolegend
anti-mouse CD8a	PE	12-0081-81	53-6.7	eBioscience
anti-mouse CD3e	PE	100307	145-2C11	Biolegend
anti-mouse CD73	PE	12-0731-81	eBioTY/11.8	eBioscience
anti-mouse CD45.2	PE	12-0454-81	104	eBioscience
anti-mouse CD4	PE	12-0041-83	GK1.5	eBioscience
anti-mouse CD25	PE	101903	3C7	Biolegend
anti-mouse CD152	PE	106305	UC10-4B9	Biolegend
anti-mouse CD357 (GITR)	PE	120208	YGITR765	Biolegend
anti-mouse/rat Foxp3	PE	12-5773-82	FJK-16s	eBioscience
anti-human/mouse p-STAT4 (Y693)	PE	12-9044-41	4LURPIE	eBioscience
anti-human/mouse p-STAT3 (Y705)	PE	12-9033-41	LUVNKLA	eBioscience
Annexin V	PE	640907		Biolegend
anti-mouse IFN gamma	PE	12-7311-82	XMG1.2	eBioscience
anti-human/mouse p-smad2 (S465/467)/3 (S423/425)	PE	11979	D27F4	Cell Signaling Technology
anti-human/mouse p-IKKα/β (Ser176/180)	PE	14938		Cell Signaling Technology
anti-human/mouse p-NF-κB (Ser536)	PE	5733	93H1	Cell Signaling Technology
anti-human/mouse p-IκBa (S32/S36)	eFlour 660	50-9035	RILYB3R	eBioscience
mouse IgG2b K Iso control	PE	12-4732-41	eBMG2b	eBioscience
rat IgG2a K Iso control	PE	12-4321-81A	eBR2a	eBioscience
rabbit (DAIE) mAb IgG XP(R) Isotype control	PE	5742S		Cell Signaling Technology
LIVE/DEAD® Fixable Dead Cell Stain Kits	far red	MP 34955		Invitrogen
